# Supplementary material for: Review of the western African millipede genus Diaphorodesmus Silvestri, 1896 (Diplopoda, Polydesmida, Chelodesmidae), with the description of a similar, but new monotypic genus from Cameroon
Source: Zookeys. 2016 Jun 22;(600):7–24. doi: 10.3897/zookeys.600.9345 (PMC4926678; doi:10.3897/zookeys.600.9345)
Supplement: XML Treatment for Diaphorodesmus [file zookeys.600.9345-treatment1.xml]

<!DOCTYPE tp:taxon-treatment
  PUBLIC "-//TaxonX//DTD Taxonomic Treatment Publishing DTD v0 20100105//EN" "tax-treatment-NSO.dtd">
<tp:taxon-treatment xmlns:tp="http://www.plazi.org/taxpub"><tp:treatment-meta><kwd-group><label>Taxon classification</label><kwd><named-content content-type="kingdom">Animalia</named-content></kwd><kwd><named-content content-type="order">Polydesmida</named-content></kwd><kwd><named-content content-type="family">Chelodesmidae</named-content></kwd></kwd-group><mixed-citation publication-type="journal"><person-group><name><surname>VandenSpiegel</surname><given-names>Didier</given-names></name><name><surname>Golovatch</surname><given-names>Sergei I.</given-names></name><name><surname>Mauriès</surname><given-names>Jean-Paul</given-names></name></person-group><article-title>Review of the western African millipede genus <italic><tp:taxon-name><tp:taxon-name-part taxon-name-part-type="genus">Diaphorodesmus</tp:taxon-name-part></tp:taxon-name></italic> Silvestri, 1896 (<tp:taxon-name><tp:taxon-name-part taxon-name-part-type="class">Diplopoda</tp:taxon-name-part></tp:taxon-name>, <tp:taxon-name><tp:taxon-name-part taxon-name-part-type="order">Polydesmida</tp:taxon-name-part></tp:taxon-name>, <tp:taxon-name><tp:taxon-name-part taxon-name-part-type="family">Chelodesmidae</tp:taxon-name-part></tp:taxon-name>), with the description of a similar, but new monotypic genus from Cameroon</article-title><source>Zookeys</source><day>22</day><month>6</month><year>2016</year><volume>2016</volume><issue>600</issue><fpage>7</fpage><lpage>24</lpage><pub-id pub-id-type="doi">10.3897/zookeys.600.9345</pub-id></mixed-citation></tp:treatment-meta><tp:nomenclature><label>Genus</label><tp:taxon-name>
              <tp:taxon-name-part taxon-name-part-type="genus">Diaphorodesmus</tp:taxon-name-part>
            </tp:taxon-name><tp:taxon-authority>Silvestri, 1896</tp:taxon-authority><tp:nomenclature-citation-list><tp:nomenclature-citation><tp:taxon-name>
                  <tp:taxon-name-part taxon-name-part-type="genus">Diaphorodesmus</tp:taxon-name-part>
                </tp:taxon-name><comment>Silvestri, 1896: 197.</comment></tp:nomenclature-citation><tp:nomenclature-citation><tp:taxon-name><tp:taxon-name-part taxon-name-part-type="genus">Diaphorodesmus</tp:taxon-name-part></tp:taxon-name><comment>– <xref ref-type="bibr" rid="B6">Cook 1896</xref>: 16; <xref ref-type="bibr" rid="B1">Attems 1899</xref>: 311; <xref ref-type="bibr" rid="B2">1931</xref>: 91; <xref ref-type="bibr" rid="B3">1938</xref>: 409; <xref ref-type="bibr" rid="B5">Carl 1905</xref>: 271; <xref ref-type="bibr" rid="B11">Verhoeff 1938</xref>: 166; <xref ref-type="bibr" rid="B7">Hoffman 1980</xref>: 155.</comment></tp:nomenclature-citation><tp:nomenclature-citation><tp:taxon-name>
                  <tp:taxon-name-part taxon-name-part-type="genus">Campodesmoides</tp:taxon-name-part>
                </tp:taxon-name><comment>VandenSpiegel, Golovatch &amp; Nzoko Fiemapong, 2015, <bold>syn. n.</bold></comment></tp:nomenclature-citation><tp:nomenclature-citation><tp:taxon-name>
                    <tp:taxon-name-part taxon-name-part-type="genus">Campodesmoides</tp:taxon-name-part> <tp:taxon-name-part taxon-name-part-type="species">corniger</tp:taxon-name-part></tp:taxon-name><comment> VandenSpiegel, Golovatch &amp; Nzoko Fiemapong, 2015, by original designation. <bold>Type species.</bold></comment></tp:nomenclature-citation></tp:nomenclature-citation-list></tp:nomenclature><tp:treatment-sec sec-type="type species"><title>Type species.</title><p>
              <italic><tp:taxon-name><tp:taxon-name-part taxon-name-part-type="genus">Paradesmus</tp:taxon-name-part> <tp:taxon-name-part taxon-name-part-type="species">dorsicornis</tp:taxon-name-part></tp:taxon-name></italic> Porat, 1894, by original designation.</p></tp:treatment-sec><tp:treatment-sec sec-type="diagnosis"><title>Diagnosis.</title><p>A genus of <tp:taxon-name><tp:taxon-name-part taxon-name-part-type="subfamily">Prepodesminae</tp:taxon-name-part></tp:taxon-name>, <tp:taxon-name><tp:taxon-name-part taxon-name-part-type="family">Chelodesmidae</tp:taxon-name-part></tp:taxon-name> that is distinguished by the presence of conspicuous paramedian, increasingly short, dorsal, horns on metaterga 2–4, coupled with the normal pore formula: 5, 7, 9, 10, 12, 13, 15–19, the ozopores being borne on conspicuous porosteles; the spiracles are small and inconspicuous; and the gonopod telopodites suberect, <italic>in situ</italic> directed forward, held parallel to each other, not crossing mesally; prefemoral (= densely setose) part erect, taking up about 2/3 of total gonotelopodite length, without a femorite part, but with a prominent dorsal process (<bold>pfp</bold>), set off from acropodite by a distinct cingulum; acropodite clearly twisted, divided parabasally into one smaller dorsobasal lobule (<bold>lo</bold>) and two large lamellar lobes, the ventral lobe forming a solenophore (<bold>sph</bold>) to support a dorsal solenomere lobe (<bold>slo</bold>) with only an indistinct, small solenomere proper on top.</p></tp:treatment-sec><ref-list><ref id="B6"><mixed-citation xmlns:xlink="http://www.w3.org/1999/xlink" xlink:type="simple">
          <person-group><name name-style="western"><surname>Cook</surname><given-names>OF</given-names></name></person-group> (<year>1896</year>) <article-title>On the <tp:taxon-name><tp:taxon-name-part taxon-name-part-type="above-genus">Xyodesmidae</tp:taxon-name-part></tp:taxon-name>, a new family.</article-title> <source>Brandtia</source> <volume>4</volume>: <fpage>15</fpage>–<lpage>17</lpage>.</mixed-citation></ref><ref id="B1"><mixed-citation xmlns:xlink="http://www.w3.org/1999/xlink" xlink:type="simple">
          <person-group><name name-style="western"><surname>Attems</surname><given-names>C</given-names></name></person-group> (<year>1899</year>) <article-title>System der Polydesmiden. II. Theil.</article-title> <source>Denkschriften der Keiserlichen Akademie der Wissenschaften, mathematisch-naturwissenschaftliche Classe</source> <volume>68</volume>: <fpage>251</fpage>–<lpage>435</lpage>.</mixed-citation></ref><ref id="B2"><mixed-citation xmlns:xlink="http://www.w3.org/1999/xlink" xlink:type="simple">
          <person-group><name name-style="western"><surname>Attems</surname><given-names>C</given-names></name></person-group> (<year>1931</year>) <article-title>Die Familie <tp:taxon-name><tp:taxon-name-part taxon-name-part-type="family">Leptodesmidae</tp:taxon-name-part></tp:taxon-name> und andere Polydesmiden.</article-title> <source>Zoologica</source> <volume>79</volume>: <fpage>1</fpage>–<lpage>150</lpage>.</mixed-citation></ref><ref id="B3"><mixed-citation xmlns:xlink="http://www.w3.org/1999/xlink" xlink:type="simple">
          <person-group><name name-style="western"><surname>Attems</surname><given-names>C</given-names></name></person-group> (<year>1938</year>) <article-title><tp:taxon-name><tp:taxon-name-part taxon-name-part-type="above-genus">Myriopoda</tp:taxon-name-part></tp:taxon-name> 3 – <tp:taxon-name><tp:taxon-name-part taxon-name-part-type="superfamily">Polydesmoidea</tp:taxon-name-part></tp:taxon-name> II – Fam. <tp:taxon-name><tp:taxon-name-part taxon-name-part-type="above-genus">Leptodesmiidae</tp:taxon-name-part></tp:taxon-name>, <tp:taxon-name><tp:taxon-name-part taxon-name-part-type="above-genus">Platyrhachidae</tp:taxon-name-part></tp:taxon-name>, <tp:taxon-name><tp:taxon-name-part taxon-name-part-type="family">Oxydesmidae</tp:taxon-name-part></tp:taxon-name>, <tp:taxon-name><tp:taxon-name-part taxon-name-part-type="family">Gomphodesmidae</tp:taxon-name-part></tp:taxon-name>.</article-title> <source>Das Tierreich</source> <volume>69</volume>: <fpage>1</fpage>–<lpage>487</lpage>.</mixed-citation></ref><ref id="B5"><mixed-citation xmlns:xlink="http://www.w3.org/1999/xlink" xlink:type="simple">
          <person-group><name name-style="western"><surname>Carl</surname><given-names>J</given-names></name></person-group> (<year>1905</year>) <article-title>Diplopodes de la Guinée espagnole.</article-title> <source>Memorias de la Sociedad española de Historia natural</source> <volume>1</volume>(<issue>15</issue>): <fpage>261</fpage>–<lpage>284</lpage>.</mixed-citation></ref><ref id="B11"><mixed-citation xmlns:xlink="http://www.w3.org/1999/xlink" xlink:type="simple">
          <person-group><name name-style="western"><surname>Verhoeff</surname><given-names>KW</given-names></name></person-group> (<year>1938</year>) <article-title>Zur Kenntnis der Oxydesmiden. (Nach Objekten des Münchener Zoologischen Museums).</article-title> <source>Zoologischer Anzeiger</source> <volume>124</volume>(<issue>7</issue>): <fpage>161</fpage>–<lpage>174</lpage>.</mixed-citation></ref><ref id="B7"><mixed-citation xmlns:xlink="http://www.w3.org/1999/xlink" xlink:type="simple">
          <person-group><name name-style="western"><surname>Hoffman</surname><given-names>RL</given-names></name></person-group> (<year>1980</year>) <source>Classification of the <tp:taxon-name><tp:taxon-name-part taxon-name-part-type="class">Diplopoda</tp:taxon-name-part></tp:taxon-name>.</source> <publisher-name>Muséum d’Histoire Naturelle</publisher-name>, <publisher-loc>Genève</publisher-loc>, <size units="page">237 pp</size>. <comment>[for 1979]</comment></mixed-citation></ref></ref-list></tp:taxon-treatment>
