# Supplementary material for: Review of the western African millipede genus Diaphorodesmus Silvestri, 1896 (Diplopoda, Polydesmida, Chelodesmidae), with the description of a similar, but new monotypic genus from Cameroon
Source: Zookeys. 2016 Jun 22;(600):7–24. doi: 10.3897/zookeys.600.9345 (PMC4926678; doi:10.3897/zookeys.600.9345)
Supplement: XML Treatment for Diaphorodesmus dorsicornis [file zookeys.600.9345-treatment2.xml]

<!DOCTYPE tp:taxon-treatment
  PUBLIC "-//TaxonX//DTD Taxonomic Treatment Publishing DTD v0 20100105//EN" "tax-treatment-NSO.dtd">
<tp:taxon-treatment xmlns:tp="http://www.plazi.org/taxpub"><tp:treatment-meta><kwd-group><label>Taxon classification</label><kwd><named-content content-type="kingdom">Animalia</named-content></kwd><kwd><named-content content-type="order">Polydesmida</named-content></kwd><kwd><named-content content-type="family">Chelodesmidae</named-content></kwd></kwd-group><mixed-citation publication-type="journal"><person-group><name><surname>VandenSpiegel</surname><given-names>Didier</given-names></name><name><surname>Golovatch</surname><given-names>Sergei I.</given-names></name><name><surname>Mauriès</surname><given-names>Jean-Paul</given-names></name></person-group><article-title>Review of the western African millipede genus <italic><tp:taxon-name><tp:taxon-name-part taxon-name-part-type="genus">Diaphorodesmus</tp:taxon-name-part></tp:taxon-name></italic> Silvestri, 1896 (<tp:taxon-name><tp:taxon-name-part taxon-name-part-type="class">Diplopoda</tp:taxon-name-part></tp:taxon-name>, <tp:taxon-name><tp:taxon-name-part taxon-name-part-type="order">Polydesmida</tp:taxon-name-part></tp:taxon-name>, <tp:taxon-name><tp:taxon-name-part taxon-name-part-type="family">Chelodesmidae</tp:taxon-name-part></tp:taxon-name>), with the description of a similar, but new monotypic genus from Cameroon</article-title><source>Zookeys</source><day>22</day><month>6</month><year>2016</year><volume>2016</volume><issue>600</issue><fpage>7</fpage><lpage>24</lpage><pub-id pub-id-type="doi">10.3897/zookeys.600.9345</pub-id></mixed-citation></tp:treatment-meta><tp:nomenclature><tp:taxon-name>
              <tp:taxon-name-part taxon-name-part-type="genus">Diaphorodesmus</tp:taxon-name-part>
              <tp:taxon-name-part taxon-name-part-type="species">dorsicornis</tp:taxon-name-part>
            </tp:taxon-name><tp:taxon-authority>(Porat, 1894)</tp:taxon-authority><xref ref-type="fig" rid="F1">Figs 1</xref><xref ref-type="fig" rid="F2">, 2</xref><xref ref-type="fig" rid="F3">, 3</xref><xref ref-type="fig" rid="F4">, 4</xref><xref ref-type="fig" rid="F5">, 5</xref><xref ref-type="fig" rid="F6">, 6</xref><xref ref-type="fig" rid="F7">, 7</xref><xref ref-type="fig" rid="F12">, 12</xref><tp:nomenclature-citation-list><tp:nomenclature-citation><tp:taxon-name>
                  <tp:taxon-name-part taxon-name-part-type="genus">Paradesmus</tp:taxon-name-part> <tp:taxon-name-part taxon-name-part-type="species">dorsicornis</tp:taxon-name-part></tp:taxon-name><comment>Porat, 1894: 33, figs 3–3c (D).</comment></tp:nomenclature-citation><tp:nomenclature-citation><tp:taxon-name><tp:taxon-name-part taxon-name-part-type="genus">Diaphorodesmus</tp:taxon-name-part> <tp:taxon-name-part taxon-name-part-type="species">dorsicornis</tp:taxon-name-part></tp:taxon-name><comment>– <xref ref-type="bibr" rid="B9">Silvestri 1896</xref>: 197 (D) (erection and typification of <tp:taxon-name><tp:taxon-name-part taxon-name-part-type="genus">Diaphorodesmus</tp:taxon-name-part></tp:taxon-name>); <xref ref-type="bibr" rid="B6">Cook 1896</xref>: 16 (D); <xref ref-type="bibr" rid="B1">Attems 1899</xref>: 312, plate 7, fig. 167 (D) (reiterated original description and a reproduced original figure); <xref ref-type="bibr" rid="B2">1931</xref>: 100, figs 147–151 (D, R); <xref ref-type="bibr" rid="B3">1938</xref>: 409, figs 451–452 (D, R); <xref ref-type="bibr" rid="B5">Carl 1905</xref>: 271, plate 6, fig. 1–1a (D, R).</comment></tp:nomenclature-citation><tp:nomenclature-citation><tp:taxon-name>
                  <tp:taxon-name-part taxon-name-part-type="genus">Diaphorodesmus</tp:taxon-name-part> <tp:taxon-name-part taxon-name-part-type="species">attemsii</tp:taxon-name-part></tp:taxon-name><comment>Verhoeff, 1938: 167, figs 1–3 (D), <bold>syn. n.</bold></comment></tp:nomenclature-citation><tp:nomenclature-citation><tp:taxon-name><tp:taxon-name-part taxon-name-part-type="genus">Diaphorodesmus</tp:taxon-name-part> <tp:taxon-name-part taxon-name-part-type="species">attemsii</tp:taxon-name-part></tp:taxon-name><comment>– <xref ref-type="bibr" rid="B4">Attems 1940</xref>: 560 (D, R).</comment></tp:nomenclature-citation><tp:nomenclature-citation><tp:taxon-name>
                  <tp:taxon-name-part taxon-name-part-type="genus">Campodesmoides</tp:taxon-name-part> <tp:taxon-name-part taxon-name-part-type="species">corniger</tp:taxon-name-part></tp:taxon-name><comment>VandenSpiegel, Golovatch &amp; Nzoko Fiemapong, 2015: 2, figs 1–3 (D), <bold>syn. n.</bold></comment></tp:nomenclature-citation></tp:nomenclature-citation-list></tp:nomenclature><tp:treatment-sec sec-type="material"><title>Material examined.</title><p>Apart from the type series of <italic><tp:taxon-name><tp:taxon-name-part taxon-name-part-type="genus">Campodesmoides</tp:taxon-name-part> <tp:taxon-name-part taxon-name-part-type="species">corniger</tp:taxon-name-part></tp:taxon-name></italic>, deposited at <named-content xmlns:xlink="http://www.w3.org/1999/xlink" content-type="dwc:institutional_code" xlink:type="simple">MRAC</named-content> (<xref ref-type="bibr" rid="B10">VandenSpiegel et al. 2015</xref>), the following unpublished samples are available.</p><p>1 ♂ (<named-content xmlns:xlink="http://www.w3.org/1999/xlink" content-type="dwc:institutional_code" xlink:type="simple">MNHN</named-content> JB254), Cameroon, Kumba, 25.XI.1975, leg. M. Lamotte (<italic><tp:taxon-name><tp:taxon-name-part taxon-name-part-type="genus">Diaphorodesmus</tp:taxon-name-part> <tp:taxon-name-part taxon-name-part-type="species">dorsicornis</tp:taxon-name-part></tp:taxon-name></italic>, det. J.-P. Mauriès); 5 ♂, 2 ♀ (<named-content xmlns:xlink="http://www.w3.org/1999/xlink" content-type="dwc:institutional_code" xlink:type="simple">ZMUC</named-content>), eastern Nigeria, Osomba 56 miles from Calabar, 17.VI.1965; 1 ♀ (<named-content xmlns:xlink="http://www.w3.org/1999/xlink" content-type="dwc:institutional_code" xlink:type="simple">ZMUC</named-content>), eastern Nigeria, 1963, all leg. V. Schiøtz (<italic><tp:taxon-name><tp:taxon-name-part taxon-name-part-type="genus">Diaphorodesmus</tp:taxon-name-part> <tp:taxon-name-part taxon-name-part-type="species">attemsii</tp:taxon-name-part></tp:taxon-name></italic>, all det. H. Enghoff).</p></tp:treatment-sec><tp:treatment-sec sec-type="material"><title>Revised published material.</title><p>1 ♂, 2 juveniles (fragments of caudal body part only) (<named-content xmlns:xlink="http://www.w3.org/1999/xlink" content-type="dwc:institutional_code" xlink:type="simple">ZSM</named-content> Reg. No. A 20052425 + slide A 20035316), “Kamerun”, without further information (<italic><tp:taxon-name><tp:taxon-name-part taxon-name-part-type="genus">Diaphorodesmus</tp:taxon-name-part> <tp:taxon-name-part taxon-name-part-type="species">dorsicornis</tp:taxon-name-part></tp:taxon-name></italic>, det. K.W. Verhoeff).</p></tp:treatment-sec><tp:treatment-sec sec-type="remarks"><title>Remarks.</title><p>This species enjoys several descriptions, the latest of which (<xref ref-type="bibr" rid="B10">VandenSpiegel et al. 2015</xref>) is particularly complete and detailed. We only add here more pictures and drawings (Figs <xref ref-type="fig" rid="F1">1</xref>–<xref ref-type="fig" rid="F7">7</xref>) to show evident variations in some somatic and gonopodal characters that bridge <italic><tp:taxon-name><tp:taxon-name-part taxon-name-part-type="genus">Diaphorodesmus</tp:taxon-name-part> <tp:taxon-name-part taxon-name-part-type="species">dorsicornis</tp:taxon-name-part></tp:taxon-name></italic> and <italic><tp:taxon-name><tp:taxon-name-part taxon-name-part-type="genus">Diaphorodesmus</tp:taxon-name-part> <tp:taxon-name-part taxon-name-part-type="species">attemsii</tp:taxon-name-part></tp:taxon-name></italic> and justify their synonymization.</p><fig id="F1" position="float" orientation="portrait"><label>Figure 1.</label><caption><p>
          <italic><tp:taxon-name><tp:taxon-name-part taxon-name-part-type="genus">Diaphorodesmus</tp:taxon-name-part> <tp:taxon-name-part taxon-name-part-type="species">dorsicornis</tp:taxon-name-part></tp:taxon-name></italic> (Porat, 1894). <bold>A</bold> Metatergum 4 of a ♂ (<named-content xmlns:xlink="http://www.w3.org/1999/xlink" content-type="dwc:institutional_code" xlink:type="simple">ZMUC</named-content>) from Osomba/Calabar, Nigeria, dorsal view <bold>B</bold> Anterior body part of a ♂ (<named-content xmlns:xlink="http://www.w3.org/1999/xlink" content-type="dwc:institutional_code" xlink:type="simple">NHMW</named-content>) from Bibundi, Cameroon, dorsolateral view <bold>C, D</bold> Anterior body part of a ♂ (<named-content xmlns:xlink="http://www.w3.org/1999/xlink" content-type="dwc:institutional_code" xlink:type="simple">MNHN</named-content>) from Kumba, Cameroon, dorsolateral and dorsal views, respectively <bold>E, F</bold> Metaterga 4 and 5 of a ♂ (<named-content xmlns:xlink="http://www.w3.org/1999/xlink" content-type="dwc:institutional_code" xlink:type="simple">ZSM</named-content>) from an unknown locality in Cameroon, dorsolateral (4<sup>th</sup> to the left) and dorsal (4<sup>th</sup> at the bottom) views, respectively. Photos by J. Brecko (<bold>A</bold>, <bold>C–F</bold>) and N. Akkari (<bold>B</bold>).</p></caption><graphic xmlns:xlink="http://www.w3.org/1999/xlink" xlink:href="zookeys-600-007-g001.jpg" position="float" orientation="portrait" xlink:type="simple" id="oo_93124.jpg"/></fig><fig id="F2" position="float" orientation="portrait"><label>Figure 2.</label><caption><p>
          <italic><tp:taxon-name><tp:taxon-name-part taxon-name-part-type="genus">Diaphorodesmus</tp:taxon-name-part> <tp:taxon-name-part taxon-name-part-type="species">dorsicornis</tp:taxon-name-part></tp:taxon-name></italic> (Porat, 1894), ♂ from Port Harcourt, Nigeria. <bold>A, B</bold> Anterior body part, sublateral and dorsal views, respectively. <bold>C</bold>. Metatergum 10, dorsal view. <bold>D</bold> Right gonopod <italic>in situ</italic>, ventral view <bold>E, F</bold> Left gonopod, mesal and lateral views, respectively. Del. R.L. Hoffman, drawn not to scale. Labels added by present authors; abbreviations explained in text.</p></caption><graphic xmlns:xlink="http://www.w3.org/1999/xlink" xlink:href="zookeys-600-007-g002.jpg" position="float" orientation="portrait" xlink:type="simple" id="oo_93125.jpg"/></fig><fig id="F3" position="float" orientation="portrait"><label>Figure 3.</label><caption><p>
          <italic><tp:taxon-name><tp:taxon-name-part taxon-name-part-type="genus">Diaphorodesmus</tp:taxon-name-part> <tp:taxon-name-part taxon-name-part-type="species">dorsicornis</tp:taxon-name-part></tp:taxon-name></italic> (Porat, 1894). <bold>A, B</bold> Left gonopod of a ♂ syntype (<named-content xmlns:xlink="http://www.w3.org/1999/xlink" content-type="dwc:institutional_code" xlink:type="simple">NHRS</named-content>) from an unspecified locality in Cameroon, lateral and mesal views, respectively <bold>C, D</bold> Distal part of the left gonopod of a syntype of “<italic><tp:taxon-name><tp:taxon-name-part taxon-name-part-type="genus">Diaphorodesmus</tp:taxon-name-part> <tp:taxon-name-part taxon-name-part-type="species">attemsii</tp:taxon-name-part></tp:taxon-name></italic> Verhoeff, 1938” (Hamburg <named-content xmlns:xlink="http://www.w3.org/1999/xlink" xlink:type="simple" content-type="institution" xlink:href="http://grbio.org/institution/museum-0">Museum</named-content>?) from the <named-content xmlns:xlink="http://www.w3.org/1999/xlink" xlink:type="simple" content-type="institution" xlink:href="http://grbio.org/institution/botanical-garden">Botanical Garden</named-content> in Victoria, Cameroon, lateral and mesal views, respectively. Del. R.L. Hoffman, drawn not to scale. Labels added by present authors; abbreviations explained in text.</p></caption><graphic xmlns:xlink="http://www.w3.org/1999/xlink" xlink:href="zookeys-600-007-g003.jpg" position="float" orientation="portrait" xlink:type="simple" id="oo_93126.jpg"/></fig><fig id="F4" position="float" orientation="portrait"><label>Figure 4.</label><caption><p>
          <italic><tp:taxon-name><tp:taxon-name-part taxon-name-part-type="genus">Diaphorodesmus</tp:taxon-name-part> <tp:taxon-name-part taxon-name-part-type="species">dorsicornis</tp:taxon-name-part></tp:taxon-name></italic> (Porat, 1894). Gonopods of a ♂ (<named-content xmlns:xlink="http://www.w3.org/1999/xlink" content-type="dwc:institutional_code" xlink:type="simple">ZSM</named-content>) from an unspecified locality in Cameroon. <bold>A</bold> Right gonopod, mesal view <bold>B</bold> Tip of left gonopod, mesal view. Del. K.W. Verhoeff, drawn not to scale. After <xref ref-type="bibr" rid="B11">Verhoeff (1938)</xref>. Labels added by present authors; abbreviations explained in text.</p></caption><graphic xmlns:xlink="http://www.w3.org/1999/xlink" xlink:href="zookeys-600-007-g004.jpg" position="float" orientation="portrait" xlink:type="simple" id="oo_93127.jpg"/></fig><fig id="F5" position="float" orientation="portrait"><label>Figure 5.</label><caption><p>
          <italic><tp:taxon-name><tp:taxon-name-part taxon-name-part-type="genus">Diaphorodesmus</tp:taxon-name-part> <tp:taxon-name-part taxon-name-part-type="species">dorsicornis</tp:taxon-name-part></tp:taxon-name></italic> (Porat, 1894). Gonopods of a ♂ syntype of “<italic><tp:taxon-name><tp:taxon-name-part taxon-name-part-type="genus">Diaphorodesmus</tp:taxon-name-part> <tp:taxon-name-part taxon-name-part-type="species">attemsii</tp:taxon-name-part></tp:taxon-name></italic> Verhoeff, 1938” (<named-content xmlns:xlink="http://www.w3.org/1999/xlink" content-type="dwc:institutional_code" xlink:type="simple">NHMW</named-content>) from an unspecified locality in Cameroon. <bold>A</bold> Left gonopod, mesal view <bold>B</bold> Tip of right gonopod, anterior view <bold>C</bold> Most of telopodite of right gonopod, lateral view. Del. C. Attems, drawn not to scale. After <xref ref-type="bibr" rid="B2">Attems (1931)</xref>. Labels added by present authors; abbreviations explained in text.</p></caption><graphic xmlns:xlink="http://www.w3.org/1999/xlink" xlink:href="zookeys-600-007-g005.jpg" position="float" orientation="portrait" xlink:type="simple" id="oo_93128.jpg"/></fig><fig id="F6" position="float" orientation="portrait"><label>Figure 6.</label><caption><p>
          <italic><tp:taxon-name><tp:taxon-name-part taxon-name-part-type="genus">Diaphorodesmus</tp:taxon-name-part> <tp:taxon-name-part taxon-name-part-type="species">dorsicornis</tp:taxon-name-part></tp:taxon-name></italic> (Porat, 1894). Gonopods of a ♂ (<named-content xmlns:xlink="http://www.w3.org/1999/xlink" content-type="dwc:institutional_code" xlink:type="simple">MNHN</named-content>) from Kumba, Cameroon. <bold>A</bold> Right gonopod, mesal view <bold>B–C</bold> Telopodite of right gonopod, ventral and anterior views, respectively. Del. N. Bertoncini (MHNH). Labels added by present authors; abbreviations explained in text.</p></caption><graphic xmlns:xlink="http://www.w3.org/1999/xlink" xlink:href="zookeys-600-007-g006.jpg" position="float" orientation="portrait" xlink:type="simple" id="oo_93129.jpg"/></fig><fig id="F7" position="float" orientation="portrait"><label>Figure 7.</label><caption><p>
          <italic><tp:taxon-name><tp:taxon-name-part taxon-name-part-type="genus">Diaphorodesmus</tp:taxon-name-part> <tp:taxon-name-part taxon-name-part-type="species">dorsicornis</tp:taxon-name-part></tp:taxon-name></italic> (Porat, 1894). <abbrev xmlns:xlink="http://www.w3.org/1999/xlink" xlink:title="scanning electron microscopy" xlink:type="simple">SEM</abbrev> micrographs of both gonopods of a ♂ of “<italic><tp:taxon-name><tp:taxon-name-part taxon-name-part-type="genus">Diaphorodesmus</tp:taxon-name-part> <tp:taxon-name-part taxon-name-part-type="species">attemsii</tp:taxon-name-part></tp:taxon-name></italic> Verhoeff, 1938” (<named-content xmlns:xlink="http://www.w3.org/1999/xlink" content-type="dwc:institutional_code" xlink:type="simple">ZMUC</named-content>) from Osomba/Calabar, Nigeria. <bold>A, C</bold> Left gonopod, lateral and sublateral views, respectively <bold>C</bold> Right gonopod, mesal view. Scale bars: 0.2 mm.</p></caption><graphic xmlns:xlink="http://www.w3.org/1999/xlink" xlink:href="zookeys-600-007-g007.jpg" position="float" orientation="portrait" xlink:type="simple" id="oo_93130.jpg"/></fig><p>Considering the measured material published elsewhere (<xref ref-type="bibr" rid="B8">Porat 1894</xref>; <xref ref-type="bibr" rid="B3">Attems 1938</xref>; <xref ref-type="bibr" rid="B10">VandenSpiegel et al. 2015</xref>) and here, body size variations are quite considerable both between individuals and, to a lesser degree, sexes: length 26–35 mm (♂, ♀), width of midbody pro- and metazonae 2.1–3.5 and 3.0–4.9 mm (♂) or 2.5–3.6 and 3.6–5.0 mm (♀), respectively. General coloration varies from yellow through grey-brown to blackish (<xref ref-type="bibr" rid="B8">Porat 1894</xref>; <xref ref-type="bibr" rid="B5">Carl 1905</xref>; <xref ref-type="bibr" rid="B2">Attems 1931</xref>, <xref ref-type="bibr" rid="B3">1938</xref>; <xref ref-type="bibr" rid="B10">VandenSpiegel et al. 2015</xref>).</p><p>As regards the somatic characters mentioned by <xref ref-type="bibr" rid="B11">Verhoeff (1938)</xref> and quoted above that distinguish <italic><tp:taxon-name><tp:taxon-name-part taxon-name-part-type="genus">Diaphorodesmus</tp:taxon-name-part> <tp:taxon-name-part taxon-name-part-type="species">attemsii</tp:taxon-name-part></tp:taxon-name></italic> from <italic><tp:taxon-name><tp:taxon-name-part taxon-name-part-type="genus">Diaphorodesmus</tp:taxon-name-part> <tp:taxon-name-part taxon-name-part-type="species">dorsicornis</tp:taxon-name-part></tp:taxon-name></italic>, they are actually mistaken or reflecting individual variations. Thus, the dorsal horns on metaterga 4 are typically somewhat shorter in the ♀ compared to the ♂, and they tend to be more or less gradually and increasingly reduced from metatergum 2 to 4 in both sexes. The higher the horns on metatergum 4, the less strong their shift forward off the caudal margin. This shift is usually particularly apparent in the ♀.</p><p>The more or less evident cones in front of these horns are usually subequal in shape and size, 2+2, arranged in a transverse row (Fig. <xref ref-type="fig" rid="F1">1A, C, D</xref>). However, occasionally there are variations observed in shape and size of those cones as well. The pertinent material of <xref ref-type="bibr" rid="B11">Verhoeff (1938)</xref>, at least the single adult ♂ at his disposal which is currently kept at the <named-content xmlns:xlink="http://www.w3.org/1999/xlink" content-type="dwc:institutional_code" xlink:type="simple">ZSM</named-content>, shows the typical 2+2 (not 3+3!) cones, albeit the central pair is indeed a little larger than the lateral one, while the dorsal horns are relatively short, tuberculiform, clearly set off from the caudal margin of the metatergum (Fig, 1E, F). The gonopod structure of the <named-content xmlns:xlink="http://www.w3.org/1999/xlink" content-type="dwc:institutional_code" xlink:type="simple">ZSM</named-content> ♂ is likewise closer to the one as depicted by <xref ref-type="bibr" rid="B2">Attems (1931)</xref> for “<italic><tp:taxon-name><tp:taxon-name-part taxon-name-part-type="genus">Diaphorodesmus</tp:taxon-name-part> <tp:taxon-name-part taxon-name-part-type="species">attemsii</tp:taxon-name-part></tp:taxon-name></italic>” (Fig. <xref ref-type="fig" rid="F4">4</xref>).</p><p>The single relatively large sample in our hands, that from Osomba, shows the following variations in structure of metatergum 4. Most of the samples have rather long dorsal horns which often are even slightly curved caudad and set close to the caudal margin, with 2+2 subequal tubercles/cones in front. However, in one ♂ the situation is largely the same as described above for the <named-content xmlns:xlink="http://www.w3.org/1999/xlink" content-type="dwc:institutional_code" xlink:type="simple">ZSM</named-content> ♂. It shows the gonopods typical of “<italic><tp:taxon-name><tp:taxon-name-part taxon-name-part-type="genus">Diaphorodesmus</tp:taxon-name-part> <tp:taxon-name-part taxon-name-part-type="species">attemsii</tp:taxon-name-part></tp:taxon-name></italic>” as clearly depicted by <xref ref-type="bibr" rid="B2">Attems (1931</xref>, <xref ref-type="bibr" rid="B3">1938</xref>) (Fig. <xref ref-type="fig" rid="F5">5</xref>) and used for <abbrev xmlns:xlink="http://www.w3.org/1999/xlink" xlink:title="scanning electron microscopy" xlink:type="simple">SEM</abbrev> here (Fig. <xref ref-type="fig" rid="F7">7</xref>), both horns are shorter, rather tuberculiform and clearly shifted forward off the caudal margin of the metatergum (the left horn also being nearly bifid), while the 1+1 central paramedian cones in front are a little higher than the lateral ones (Fig. <xref ref-type="fig" rid="F1">1A</xref>). All this is definitely evidence of the variability being purely individual.</p><!--PageBreak--><!--PageBreak--><!--PageBreak--><!--PageBreak--><p>The <named-content xmlns:xlink="http://www.w3.org/1999/xlink" content-type="dwc:institutional_code" xlink:type="simple">NHMW</named-content> series of “<italic><tp:taxon-name><tp:taxon-name-part taxon-name-part-type="genus">Diaphorodesmus</tp:taxon-name-part> <tp:taxon-name-part taxon-name-part-type="species">attemsii</tp:taxon-name-part></tp:taxon-name></italic>” syntypes, which contains 1 ♂ and 1 ♀ from Bibundi, 2 ♀♀ from Victoria, and a microscopic slide with the gonopods of a ♂ from Mukonje Farm, shows the same somatic variations as noted above (N. Akkari, in litt.). Thus, metatergum 4 of the ♂ from Bibundi (Fig. <xref ref-type="fig" rid="F1">1B</xref>) has typical horns, both rather high, slightly curved caudad and placed quite close to the posterior margin, whereas the cones in front are 2+2, the paramedian pair being slightly larger than the lateral one.</p><p>Hoffman, in his unpublished archives, provided the following distinctions between <italic><tp:taxon-name><tp:taxon-name-part taxon-name-part-type="genus">Diaphorodesmus</tp:taxon-name-part> <tp:taxon-name-part taxon-name-part-type="species">dorsicornis</tp:taxon-name-part></tp:taxon-name></italic> from <italic><tp:taxon-name><tp:taxon-name-part taxon-name-part-type="genus">Diaphorodesmus</tp:taxon-name-part> <tp:taxon-name-part taxon-name-part-type="species">attemsii</tp:taxon-name-part></tp:taxon-name></italic>, based solely on gonopod structure. The gonopod of “<italic><tp:taxon-name><tp:taxon-name-part taxon-name-part-type="genus">Diaphorodesmus</tp:taxon-name-part> <tp:taxon-name-part taxon-name-part-type="species">attemsii</tp:taxon-name-part></tp:taxon-name></italic>” was drawn from a ♂ taken at Victoria, southwestern Cameroon (apparently, the Hamburg <named-content xmlns:xlink="http://www.w3.org/1999/xlink" xlink:type="simple" content-type="institution" xlink:href="http://grbio.org/institution/museum-0">Museum</named-content> collection, see <xref ref-type="bibr" rid="B12">Weidner 1960</xref>).</p><table-wrap id="T2" position="anchor" orientation="portrait"><table id="TID0EYXAE" rules="all"><tbody><tr><td rowspan="1" colspan="1">
              <italic><tp:taxon-name><tp:taxon-name-part taxon-name-part-type="genus">Diaphorodesmus</tp:taxon-name-part> <tp:taxon-name-part taxon-name-part-type="species">dorsicornis</tp:taxon-name-part></tp:taxon-name></italic>
              <break/> Gonopod postfemoral process (<bold>pfp</bold>) long and slender, apically curved and pointed, expanded distally from a broad base; an inconspicuous rounded lobule (<bold>lo</bold>) between base of <bold>pfp</bold> and solenomere lobe (<bold>slo</bold>) (Fig. <xref ref-type="fig" rid="F3">3A, B</xref>).</td><td rowspan="1" colspan="1">
              <italic><tp:taxon-name><tp:taxon-name-part taxon-name-part-type="genus">Diaphorodesmus</tp:taxon-name-part> <tp:taxon-name-part taxon-name-part-type="species">attemsii</tp:taxon-name-part></tp:taxon-name></italic>
              <break/> Gonopod postfemoral process (<bold>pfp</bold>) relatively short, truncated apically, tapering regularly from a narrow base; a larger rounded lobe (<bold>lo</bold>) between base of <bold>pfp</bold> and solenomere lobe (<bold>slo</bold>) (Figs <xref ref-type="fig" rid="F3">3C, D</xref> &amp; <xref ref-type="fig" rid="F5">5</xref>).</td></tr></tbody></table></table-wrap><!--PageBreak--><!--PageBreak--><!--PageBreak--><p>Hoffman used <xref ref-type="bibr" rid="B11">Verhoeff’s (1938)</xref> account of somatic differences (which actually do not hold, as the <named-content xmlns:xlink="http://www.w3.org/1999/xlink" content-type="dwc:institutional_code" xlink:type="simple">ZSM</named-content> ♂ has the typical 2+2 cones in front of the dorsal horns!) to distinguish both <italic><tp:taxon-name><tp:taxon-name-part taxon-name-part-type="genus">Diaphorodesmus</tp:taxon-name-part> <tp:taxon-name-part taxon-name-part-type="species">dorsicornis</tp:taxon-name-part></tp:taxon-name></italic> and <italic><tp:taxon-name><tp:taxon-name-part taxon-name-part-type="genus">Diaphorodesmus</tp:taxon-name-part> <tp:taxon-name-part taxon-name-part-type="species">attemsii</tp:taxon-name-part></tp:taxon-name></italic> from what Hoffman evidently intended to describe as a new species. He also made several drawings of somatic and gonopodal characters, using a ♂ from Port Harcourt, southeastern Nigeria (Fig. <xref ref-type="fig" rid="F2">2</xref>). Its metatergum 4 may indeed show 3+3 cones in front of the horns (Fig. <xref ref-type="fig" rid="F2">2A</xref>), while its gonopod traits (Fig. <xref ref-type="fig" rid="F2">2D–F</xref>) match very closely those presented by <xref ref-type="bibr" rid="B11">Verhoeff (1938)</xref> for the <named-content xmlns:xlink="http://www.w3.org/1999/xlink" content-type="dwc:institutional_code" xlink:type="simple">ZSM</named-content> ♂ (Fig. <xref ref-type="fig" rid="F4">4</xref>).</p><p>Comparing the gonopods of <italic><tp:taxon-name><tp:taxon-name-part taxon-name-part-type="genus">Diaphorodesmus</tp:taxon-name-part></tp:taxon-name></italic> samples from a number of often disparate localities across western Africa (see <xref ref-type="bibr" rid="B8">Porat 1894</xref>; <xref ref-type="bibr" rid="B5">Carl 1905</xref>; <xref ref-type="bibr" rid="B2">Attems 1931</xref>; <xref ref-type="bibr" rid="B11">Verhoeff 1938</xref>; <xref ref-type="bibr" rid="B10">VandenSpiegel et al. 2015</xref>, as well as our Figs <xref ref-type="fig" rid="F2">2D–F</xref>, <xref ref-type="fig" rid="F3">3</xref>–<xref ref-type="fig" rid="F7">7</xref>), the variations observed in the relative sizes and shapes of <bold>pfp</bold>, <bold>slo</bold>, <bold>lo</bold> and <bold>sph</bold>, just like those of the above somatic features, seem to be random and too minor to consider more than individual. Therefore, we do not hesitate to formally synonymize <italic><tp:taxon-name><tp:taxon-name-part taxon-name-part-type="genus">Diaphorodesmus</tp:taxon-name-part> <tp:taxon-name-part taxon-name-part-type="species">attemsii</tp:taxon-name-part></tp:taxon-name></italic> Verhoeff, 1938 with <italic><tp:taxon-name><tp:taxon-name-part taxon-name-part-type="genus">Diaphorodesmus</tp:taxon-name-part> <tp:taxon-name-part taxon-name-part-type="species">dorsicornis</tp:taxon-name-part></tp:taxon-name></italic> (Porat, 1894), syn. n., treating the genus monospecific, albeit quite polymorphic. This conclusion is in accord with the vast distribution of <italic><tp:taxon-name><tp:taxon-name-part taxon-name-part-type="genus">Diaphorodesmus</tp:taxon-name-part> <tp:taxon-name-part taxon-name-part-type="species">dorsicornis</tp:taxon-name-part></tp:taxon-name></italic> in southeastern Nigeria, southwestern Cameroon and Equatorial Guinea, western Africa (Fig. <xref ref-type="fig" rid="F12">12</xref>).</p></tp:treatment-sec><tp:treatment-sec><!--Section generated to contain objects referenced in tp:taxon-treatment.--><fig id="F12" position="float" orientation="portrait"><label>Figure 12.</label><caption><p>Distributions of <italic><tp:taxon-name><tp:taxon-name-part taxon-name-part-type="genus">Diaphorodesmus</tp:taxon-name-part> <tp:taxon-name-part taxon-name-part-type="species">dorsicornis</tp:taxon-name-part></tp:taxon-name></italic> (Porat, 1894) (only known localities, arranged more or less from northwest to south; SE Nigeria: Port Harcourt; Osomba 56 mi from Calabar; SW Cameroon: N’dian, Egoutadjap, Kumba, Mukonje, Bibundi, Kitta, Victoria, Ongot; Equatorial Guinea: Cabo San Juan) and <italic><tp:taxon-name><tp:taxon-name-part taxon-name-part-type="genus">Diaphorodesmoides</tp:taxon-name-part> <tp:taxon-name-part taxon-name-part-type="species">lamottei</tp:taxon-name-part></tp:taxon-name></italic> sp. n. (only Kumba).</p></caption><graphic xmlns:xlink="http://www.w3.org/1999/xlink" xlink:href="zookeys-600-007-g012.jpg" position="float" orientation="portrait" xlink:type="simple" id="oo_93135.jpg"/></fig></tp:treatment-sec><ref-list><ref id="B11"><mixed-citation xmlns:xlink="http://www.w3.org/1999/xlink" xlink:type="simple">
          <person-group><name name-style="western"><surname>Verhoeff</surname><given-names>KW</given-names></name></person-group> (<year>1938</year>) <article-title>Zur Kenntnis der Oxydesmiden. (Nach Objekten des Münchener Zoologischen Museums).</article-title> <source>Zoologischer Anzeiger</source> <volume>124</volume>(<issue>7</issue>): <fpage>161</fpage>–<lpage>174</lpage>.</mixed-citation></ref><ref id="B2"><mixed-citation xmlns:xlink="http://www.w3.org/1999/xlink" xlink:type="simple">
          <person-group><name name-style="western"><surname>Attems</surname><given-names>C</given-names></name></person-group> (<year>1931</year>) <article-title>Die Familie <tp:taxon-name><tp:taxon-name-part taxon-name-part-type="family">Leptodesmidae</tp:taxon-name-part></tp:taxon-name> und andere Polydesmiden.</article-title> <source>Zoologica</source> <volume>79</volume>: <fpage>1</fpage>–<lpage>150</lpage>.</mixed-citation></ref><ref id="B9"><mixed-citation xmlns:xlink="http://www.w3.org/1999/xlink" xlink:type="simple">
          <person-group><name name-style="western"><surname>Silvestri</surname><given-names>F</given-names></name></person-group> (<year>1896</year>) <article-title>I Diplopodi. Parte I – Sistematica.</article-title> <source>Annali del Museo Civico di Storia Naturale di Genova</source>, <series>ser. 2</series> <volume>36</volume>: <fpage>121</fpage>–<lpage>254</lpage>.</mixed-citation></ref><ref id="B6"><mixed-citation xmlns:xlink="http://www.w3.org/1999/xlink" xlink:type="simple">
          <person-group><name name-style="western"><surname>Cook</surname><given-names>OF</given-names></name></person-group> (<year>1896</year>) <article-title>On the <tp:taxon-name><tp:taxon-name-part taxon-name-part-type="above-genus">Xyodesmidae</tp:taxon-name-part></tp:taxon-name>, a new family.</article-title> <source>Brandtia</source> <volume>4</volume>: <fpage>15</fpage>–<lpage>17</lpage>.</mixed-citation></ref><ref id="B1"><mixed-citation xmlns:xlink="http://www.w3.org/1999/xlink" xlink:type="simple">
          <person-group><name name-style="western"><surname>Attems</surname><given-names>C</given-names></name></person-group> (<year>1899</year>) <article-title>System der Polydesmiden. II. Theil.</article-title> <source>Denkschriften der Keiserlichen Akademie der Wissenschaften, mathematisch-naturwissenschaftliche Classe</source> <volume>68</volume>: <fpage>251</fpage>–<lpage>435</lpage>.</mixed-citation></ref><ref id="B3"><mixed-citation xmlns:xlink="http://www.w3.org/1999/xlink" xlink:type="simple">
          <person-group><name name-style="western"><surname>Attems</surname><given-names>C</given-names></name></person-group> (<year>1938</year>) <article-title><tp:taxon-name><tp:taxon-name-part taxon-name-part-type="above-genus">Myriopoda</tp:taxon-name-part></tp:taxon-name> 3 – <tp:taxon-name><tp:taxon-name-part taxon-name-part-type="superfamily">Polydesmoidea</tp:taxon-name-part></tp:taxon-name> II – Fam. <tp:taxon-name><tp:taxon-name-part taxon-name-part-type="above-genus">Leptodesmiidae</tp:taxon-name-part></tp:taxon-name>, <tp:taxon-name><tp:taxon-name-part taxon-name-part-type="above-genus">Platyrhachidae</tp:taxon-name-part></tp:taxon-name>, <tp:taxon-name><tp:taxon-name-part taxon-name-part-type="family">Oxydesmidae</tp:taxon-name-part></tp:taxon-name>, <tp:taxon-name><tp:taxon-name-part taxon-name-part-type="family">Gomphodesmidae</tp:taxon-name-part></tp:taxon-name>.</article-title> <source>Das Tierreich</source> <volume>69</volume>: <fpage>1</fpage>–<lpage>487</lpage>.</mixed-citation></ref><ref id="B5"><mixed-citation xmlns:xlink="http://www.w3.org/1999/xlink" xlink:type="simple">
          <person-group><name name-style="western"><surname>Carl</surname><given-names>J</given-names></name></person-group> (<year>1905</year>) <article-title>Diplopodes de la Guinée espagnole.</article-title> <source>Memorias de la Sociedad española de Historia natural</source> <volume>1</volume>(<issue>15</issue>): <fpage>261</fpage>–<lpage>284</lpage>.</mixed-citation></ref><ref id="B4"><mixed-citation xmlns:xlink="http://www.w3.org/1999/xlink" xlink:type="simple">
          <person-group><name name-style="western"><surname>Attems</surname><given-names>C</given-names></name></person-group> (<year>1940</year>) <article-title><tp:taxon-name><tp:taxon-name-part taxon-name-part-type="subphylum">Myriapoda</tp:taxon-name-part></tp:taxon-name> 3 – <tp:taxon-name><tp:taxon-name-part taxon-name-part-type="superfamily">Polydesmoidea</tp:taxon-name-part></tp:taxon-name> III – Fam. <tp:taxon-name><tp:taxon-name-part taxon-name-part-type="family">Polydesmidae</tp:taxon-name-part></tp:taxon-name>, <tp:taxon-name><tp:taxon-name-part taxon-name-part-type="family">Vanhoeffeniidae</tp:taxon-name-part></tp:taxon-name>, <tp:taxon-name><tp:taxon-name-part taxon-name-part-type="family">Cryptodesmidae</tp:taxon-name-part></tp:taxon-name>, <tp:taxon-name><tp:taxon-name-part taxon-name-part-type="family">Oniscodesmidae</tp:taxon-name-part></tp:taxon-name>, <tp:taxon-name><tp:taxon-name-part taxon-name-part-type="family">Sphaerotrichopidae</tp:taxon-name-part></tp:taxon-name>, <tp:taxon-name><tp:taxon-name-part taxon-name-part-type="family">Peridontodesmidae</tp:taxon-name-part></tp:taxon-name>, <tp:taxon-name><tp:taxon-name-part taxon-name-part-type="family">Rhachidesmidae</tp:taxon-name-part></tp:taxon-name>, <tp:taxon-name><tp:taxon-name-part taxon-name-part-type="family">Macellolophidae</tp:taxon-name-part></tp:taxon-name>, <tp:taxon-name><tp:taxon-name-part taxon-name-part-type="family">Pandirodesmidae</tp:taxon-name-part></tp:taxon-name>.</article-title> <source>Das Tierreich</source> <volume>70</volume>: <fpage>1</fpage>–<lpage>577</lpage>. doi: <ext-link xlink:type="simple" ext-link-type="doi" xlink:href="10.1515/9783111609645.1">10.1515/9783111609645.1</ext-link></mixed-citation></ref><ref id="B10"><mixed-citation xmlns:xlink="http://www.w3.org/1999/xlink" xlink:type="simple">
          <person-group><name name-style="western"><surname>VandenSpiegel</surname><given-names>D</given-names></name><name name-style="western"><surname>Golovatch</surname><given-names>SI</given-names></name><name name-style="western"><surname>Nzoko Fiemapong</surname><given-names>AR</given-names></name></person-group> (<year>2015</year>) <article-title>Two new species, including one representing a new genus, of the West African millipede family <tp:taxon-name><tp:taxon-name-part taxon-name-part-type="family">Campodesmidae</tp:taxon-name-part></tp:taxon-name> (<tp:taxon-name><tp:taxon-name-part taxon-name-part-type="class">Diplopoda</tp:taxon-name-part></tp:taxon-name>: <tp:taxon-name><tp:taxon-name-part taxon-name-part-type="order">Polydesmida</tp:taxon-name-part></tp:taxon-name>).</article-title> <source>European Journal of Taxonomy</source> <volume>139</volume>: <fpage>1</fpage>–<lpage>11</lpage>. doi: <ext-link xlink:type="simple" ext-link-type="doi" xlink:href="10.5852/ejt.2015.139">10.5852/ejt.2015.139</ext-link></mixed-citation></ref><ref id="B8"><mixed-citation xmlns:xlink="http://www.w3.org/1999/xlink" xlink:type="simple">
          <person-group><name name-style="western"><surname>Porat</surname><given-names>O</given-names></name></person-group> (<year>1894</year>) <article-title>Zur Myriopodenfauna Kameruns.</article-title> <source>Bihang till Kungliga Svenska Vetenskaps-Akademie</source> <volume>20</volume>(<issue>4, 5</issue>): <fpage>1</fpage>–<lpage>90</lpage>.</mixed-citation></ref><ref id="B12"><mixed-citation xmlns:xlink="http://www.w3.org/1999/xlink" xlink:type="simple">
          <person-group><name name-style="western"><surname>Weidner</surname><given-names>H</given-names></name></person-group> (<year>1960</year>) <article-title>Die entomologischen Sammlungen des Zoologischen Staatsinstituts und Zoologischen Museums Hamburg. III. Teil. <tp:taxon-name><tp:taxon-name-part taxon-name-part-type="class">Chilopoda</tp:taxon-name-part></tp:taxon-name> und <tp:taxon-name><tp:taxon-name-part taxon-name-part-type="division">Progoneata</tp:taxon-name-part></tp:taxon-name>.</article-title> <source>Mitteilungen des Hamburgischen Zoologischen Museum und Institut</source> <volume>58</volume>: <fpage>57</fpage>–<lpage>104</lpage>.</mixed-citation></ref></ref-list></tp:taxon-treatment>
