# Supplementary material for: Review of the western African millipede genus Diaphorodesmus Silvestri, 1896 (Diplopoda, Polydesmida, Chelodesmidae), with the description of a similar, but new monotypic genus from Cameroon
Source: Zookeys. 2016 Jun 22;(600):7–24. doi: 10.3897/zookeys.600.9345 (PMC4926678; doi:10.3897/zookeys.600.9345)
Supplement: XML Treatment for Diaphorodesmoides [file zookeys.600.9345-treatment3.xml]

<!DOCTYPE tp:taxon-treatment
  PUBLIC "-//TaxonX//DTD Taxonomic Treatment Publishing DTD v0 20100105//EN" "tax-treatment-NSO.dtd">
<tp:taxon-treatment xmlns:tp="http://www.plazi.org/taxpub"><tp:treatment-meta><kwd-group><label>Taxon classification</label><kwd><named-content content-type="kingdom">Animalia</named-content></kwd><kwd><named-content content-type="order">Polydesmida</named-content></kwd><kwd><named-content content-type="family">Chelodesmidae</named-content></kwd></kwd-group><mixed-citation publication-type="journal"><person-group><name><surname>VandenSpiegel</surname><given-names>Didier</given-names></name><name><surname>Golovatch</surname><given-names>Sergei I.</given-names></name><name><surname>Mauriès</surname><given-names>Jean-Paul</given-names></name></person-group><article-title>Review of the western African millipede genus <italic><tp:taxon-name><tp:taxon-name-part taxon-name-part-type="genus">Diaphorodesmus</tp:taxon-name-part></tp:taxon-name></italic> Silvestri, 1896 (<tp:taxon-name><tp:taxon-name-part taxon-name-part-type="class">Diplopoda</tp:taxon-name-part></tp:taxon-name>, <tp:taxon-name><tp:taxon-name-part taxon-name-part-type="order">Polydesmida</tp:taxon-name-part></tp:taxon-name>, <tp:taxon-name><tp:taxon-name-part taxon-name-part-type="family">Chelodesmidae</tp:taxon-name-part></tp:taxon-name>), with the description of a similar, but new monotypic genus from Cameroon</article-title><source>Zookeys</source><day>22</day><month>6</month><year>2016</year><volume>2016</volume><issue>600</issue><fpage>7</fpage><lpage>24</lpage><pub-id pub-id-type="doi">10.3897/zookeys.600.9345</pub-id></mixed-citation></tp:treatment-meta><tp:nomenclature><tp:taxon-name>
              <tp:taxon-name-part taxon-name-part-type="genus">Diaphorodesmoides</tp:taxon-name-part>
              <object-id xmlns:xlink="http://www.w3.org/1999/xlink" content-type="zoobank" xlink:type="simple">http://zoobank.org/A83F453D-5CA1-4EDA-840C-23DF5ABEFD45</object-id>
            </tp:taxon-name><tp:taxon-status xmlns:xlink="http://www.w3.org/1999/xlink" xlink:type="simple">gen. n.</tp:taxon-status></tp:nomenclature><tp:treatment-sec sec-type="type species"><title>Type species.</title><p>
              <italic><tp:taxon-name><tp:taxon-name-part taxon-name-part-type="genus">Diaphorodesmoides</tp:taxon-name-part> <tp:taxon-name-part taxon-name-part-type="species">lamottei</tp:taxon-name-part></tp:taxon-name></italic> sp. n., by present designation.</p></tp:treatment-sec><tp:treatment-sec sec-type="name"><title>Name.</title><p>To emphasize the strong resemblance to <italic><tp:taxon-name><tp:taxon-name-part taxon-name-part-type="genus">Diaphorodesmus</tp:taxon-name-part></tp:taxon-name></italic> Silvestri, 1896, particularly in sharing the conspicuous dorsal horns on metaterga 2–4.</p></tp:treatment-sec><tp:treatment-sec sec-type="diagnosis"><title>Diagnosis.</title><p>A genus of <tp:taxon-name><tp:taxon-name-part taxon-name-part-type="subfamily">Prepodesminae</tp:taxon-name-part></tp:taxon-name>, <tp:taxon-name><tp:taxon-name-part taxon-name-part-type="family">Chelodesmidae</tp:taxon-name-part></tp:taxon-name> that differs by the presence of a single, conspicuous, increasingly long, dorsomedian horn on each of metaterga 2–4, coupled with the ozopores not being borne on porosteles, but opening flush dorsolaterally on the surface of poriferous paraterga; the spiracles tubiform, unusually long and slender; and the gonopod telopodites being suberect, <italic>in situ</italic> directed forward, held parallel to each other, not crossing mesally; prefemoral (= densely setose) part erect, taking up ca 2/3 of total gonotelopodite length, without femorite, but with a more complex dorsal postfemoral process (<bold>pfp</bold>), set off from acropodite by a distinct cingulum; acropodite clearly twisted, divided parabasally into three large lobes, the middle of which forming a large solenomere lobe (<bold>slo</bold>) with only a minor solenomere proper (<bold>sl</bold>) on top, <bold>slo</bold> being neatly squeezed between a larger mesal uncus (<bold>u</bold>) and a smaller lateral branch (<bold>lb</bold>), both <bold>u</bold> and <bold>lb</bold> forming a solenophore.</p><!--PageBreak--></tp:treatment-sec></tp:taxon-treatment>
